# Supplementary material for: Revision of the genus Hemisaprinus Kryzhanovskij, 1976 (Coleoptera, Histeridae, Saprininae)
Source: Zookeys. 2014 Jul 30;(429):101–30. doi: 10.3897/zookeys.429.7949 (PMC4137301; doi:10.3897/zookeys.429.7949)
Supplement: XML Treatment for Hemisaprinus [file zookeys.429.7949-treatment1.xml]

<!DOCTYPE tp:taxon-treatment
  PUBLIC "-//TaxonX//DTD Taxonomic Treatment Publishing DTD v0 20100105//EN" "tax-treatment-NSO.dtd">
<tp:taxon-treatment xmlns:tp="http://www.plazi.org/taxpub"><tp:treatment-meta><kwd-group><label>Taxon classification</label><kwd><named-content content-type="kingdom">Animalia</named-content></kwd><kwd><named-content content-type="order">Coleoptera</named-content></kwd><kwd><named-content content-type="family">Histeridae</named-content></kwd></kwd-group><mixed-citation publication-type="journal"><person-group><name><surname>Lackner</surname><given-names>Tomáš</given-names></name></person-group><article-title>Revision of the genus <italic>Hemisaprinus</italic> Kryzhanovskij, 1976 (Coleoptera, Histeridae, Saprininae)</article-title><source>Zookeys</source><day>30</day><month>7</month><year>2014</year><volume>2014</volume><issue>429</issue><fpage>101</fpage><lpage>130</lpage><pub-id pub-id-type="doi">10.3897/zookeys.429.7949</pub-id></mixed-citation></tp:treatment-meta><tp:nomenclature><tp:taxon-name>
                        <tp:taxon-name-part taxon-name-part-type="genus">Hemisaprinus</tp:taxon-name-part>
                    </tp:taxon-name><tp:taxon-authority>Kryzhanovskij, 1976</tp:taxon-authority><tp:nomenclature-citation-list><tp:nomenclature-citation><tp:taxon-name>Hemisaprinus</tp:taxon-name><comment> Kryzhanovskij, 1976 in <xref ref-type="bibr" rid="B6">Kryzhanovskij and Reichardt (1976)</xref>: 111, 182 (as a subgenus of <italic><tp:taxon-name>Saprinus</tp:taxon-name></italic> Erichson, 1834). Type species: <italic><tp:taxon-name>Hister subvirescens</tp:taxon-name></italic> Ménétriés, 1832, original designation.</comment></tp:nomenclature-citation><tp:nomenclature-citation><tp:taxon-name>Hemisaprinus</tp:taxon-name><comment> (as a subgenus of <italic><tp:taxon-name>Saprinus</tp:taxon-name></italic> Erichson, 1834): <xref ref-type="bibr" rid="B20">Mazur (1984)</xref>: 62; <xref ref-type="bibr" rid="B21">Mazur (1997)</xref>: 231; <xref ref-type="bibr" rid="B22">Mazur (2004)</xref>: 96; <xref ref-type="bibr" rid="B10">Lackner (2010)</xref>: 63, 205.</comment></tp:nomenclature-citation><tp:nomenclature-citation><tp:taxon-name>Hemisaprinus</tp:taxon-name><comment>: <xref ref-type="bibr" rid="B23">Mazur (2011)</xref>: 188.</comment></tp:nomenclature-citation></tp:nomenclature-citation-list></tp:nomenclature><tp:treatment-sec sec-type="Diagnosis"><title>Diagnosis.</title><p>Although <italic><tp:taxon-name>Hemisaprinus</tp:taxon-name></italic> has been recently diagnosed by <xref ref-type="bibr" rid="B10">Lackner (2010)</xref>, the published diagnosis has to be adapted with respect to the newly examined <italic><tp:taxon-name>Hemisaprinus cyprius</tp:taxon-name></italic> as follows: dark-brown to entirely black species usually with greenish hue to bi-colored species, with bronze metallic hue and partly reddish-brown elytra. Frons wholly punctate; frontal stria widely interrupted, can be slightly prolonged onto clypeus; mandibles punctate; pronotum punctate, pronotal depressions vaguely impressed to absent; pronotal hypomeron asetose; prosternal foveae present; carinal prosternal striae stopping short of prosternal foveae (<italic><tp:taxon-name>Hister subvirescens</tp:taxon-name></italic>) or entering them (<italic><tp:taxon-name>Hemisaprinus lutshniki</tp:taxon-name></italic>, <italic><tp:taxon-name>Hemisaprinus cyprius</tp:taxon-name></italic>). Lateral prosternal striae terminating in prosternal foveae (<italic><tp:taxon-name>Hister subvirescens</tp:taxon-name></italic>) or terminating near apices of carinal prosternal striae (<italic><tp:taxon-name>Hemisaprinus lutshniki</tp:taxon-name></italic>, <italic><tp:taxon-name>Hemisaprinus cyprius</tp:taxon-name></italic>). Elytra with vaguely to well-defined glabrous to sparsely punctate ‘mirror’; dorsal elytral striae 1–4 present, reaching approximately elytral half apically; in one species (<italic><tp:taxon-name>Hemisaprinus cyprius</tp:taxon-name></italic>) 2<sup>nd</sup> dorsal elytral stria missing.</p></tp:treatment-sec><tp:treatment-sec sec-type="Differential diagnosis"><title>Differential diagnosis.</title><p>By the presence of prosternal foveae <!--PageBreak--><italic><tp:taxon-name>Hemisaprinus</tp:taxon-name></italic> can be readily differentiated from members of the genus <italic><tp:taxon-name>Saprinus</tp:taxon-name></italic>, which it otherwise strongly resembles, by the absence of complete frontal stria as well as general appearance. The sensory structures of the antenna (<xref ref-type="fig" rid="F3">Figs 3</xref>, <xref ref-type="fig" rid="F8">15</xref>) are typically <italic><tp:taxon-name>Saprinus</tp:taxon-name></italic>-like as well, with four oval sensory areas on ventral side of the club with a corresponding vesicle situated under internal distal sensory area. The reader is referred to the Key to the genera of the Palaearctic <tp:taxon-name>Saprininae</tp:taxon-name> by the author (<xref ref-type="bibr" rid="B10">Lackner 2010</xref>: 60) for more information.</p></tp:treatment-sec><tp:treatment-sec sec-type="Biology"><title>Biology.</title><p><italic><tp:taxon-name>Hemisaprinus subvirescens</tp:taxon-name></italic> is found chiefly on carcasses in arid regions while <italic><tp:taxon-name>Hemisaprinus lutshniki</tp:taxon-name></italic> is found in decomposing vegetable matter, and has not been found on carcasses so far (<xref ref-type="bibr" rid="B10">Lackner 2010</xref>). The biology of <italic><tp:taxon-name>Hemisaprinus cyprius</tp:taxon-name></italic> Dahlgren, 1981 is completely unknown.</p></tp:treatment-sec><tp:treatment-sec sec-type="Distribution"><title>Distribution.</title><p>This genus includes three described species: <italic><tp:taxon-name>Hemisaprinus subvirescens</tp:taxon-name></italic> (Ménétriés, 1832) known from Georgia, southern Russia, Kazakhstan, Turkey, Syria, Israel, Iran, Iraq, Afghanistan, Pakistan, Burma and China (<xref ref-type="bibr" rid="B23">Mazur 2011</xref>). It is herein newly reported from Azerbaijan, Tajikistan, Kyrgyzstan, Uzbekistan, Turkmenistan, Jordan, Armenia, Cyprus and Mongolia. <italic><tp:taxon-name>Hemisaprinus lutshniki</tp:taxon-name></italic> (Reichardt, 1941) is known from southern Russia, western Siberia and Kazakhstan (<xref ref-type="bibr" rid="B23">Mazur 2011</xref>) and <italic><tp:taxon-name>Hemisaprinus cyprius</tp:taxon-name></italic> Dahlgren, 1981 is only known from northern Cyprus: Kyrenia (<xref ref-type="bibr" rid="B4">Dahlgren 1981</xref>).</p></tp:treatment-sec><tp:treatment-sec><!--Section generated to contain objects referenced in tp:taxon-treatment.--><fig id="F3" position="float" orientation="portrait"><label>Figure 3.</label><caption><p><italic><tp:taxon-name>Hemisaprinus subvirescens</tp:taxon-name></italic> (Ménétries, 1832) antennal club, showing the sensory structures.</p></caption><graphic xmlns:xlink="http://www.w3.org/1999/xlink" xlink:href="zookeys-429-101-g003.jpg" position="float" orientation="portrait" xlink:type="simple"/></fig><fig id="F8" position="float" orientation="portrait"><label>Figure 15.</label><caption><p><italic><tp:taxon-name>Hemisaprinus lutshniki</tp:taxon-name></italic> (Reichardt, 1941) paratype, antennal club, ventro-lateral view showing sensory structures of the antenna.</p></caption><graphic xmlns:xlink="http://www.w3.org/1999/xlink" xlink:href="zookeys-429-101-g008.jpg" position="float" orientation="portrait" xlink:type="simple"/></fig></tp:treatment-sec><ref-list><ref id="B6"><mixed-citation xmlns:xlink="http://www.w3.org/1999/xlink" xlink:type="simple"><person-group><name name-style="western"><surname>Kryzhanovskij</surname><given-names>OL</given-names></name><name name-style="western"><surname>Reichardt</surname><given-names>AN</given-names></name></person-group> (<year>1976</year>) <source>Zhuki Nadsemeystva Histeroidea (semeystva Sphaeritidae, Histeridae, Synteliidae). [Beetles of the superfamily Histeroidea (families Sphaeritidae, Histeridae, Syntelidae)]. Fauna SSSR, Zhestokrylye, Vyp. 4.</source><publisher-name>Nauka</publisher-name>, <publisher-loc>Leningrad</publisher-loc>, <size units="page">434 pp</size>. [in Russian]</mixed-citation></ref><ref id="B20"><mixed-citation xmlns:xlink="http://www.w3.org/1999/xlink" xlink:type="simple"><person-group><name name-style="western"><surname>Mazur</surname><given-names>S</given-names></name></person-group> (<year>1984</year>) <article-title>A world catalogue of Histeridae.</article-title><source>Polskie Pismo Entomologiczne</source><volume>54</volume>(<issue>3-4</issue>): <fpage>1</fpage>–<lpage>376</lpage>.</mixed-citation></ref><ref id="B21"><mixed-citation xmlns:xlink="http://www.w3.org/1999/xlink" xlink:type="simple"><person-group><name name-style="western"><surname>Mazur</surname><given-names>S</given-names></name></person-group> (<year>1997</year>) <source>A world catalogue of the Histeridae (Coleoptera: Histeridae).</source><publisher-name>Genus</publisher-name>, <publisher-loc>Supplement</publisher-loc>, <size units="page">373 pp</size>.</mixed-citation></ref><ref id="B22"><mixed-citation xmlns:xlink="http://www.w3.org/1999/xlink" xlink:type="simple"><person-group><name name-style="western"><surname>Mazur</surname><given-names>S</given-names></name></person-group> (<year>2004</year>) <source>Family Histeridae. Pp. 68–102. In: Löbl I, Smetana A (Eds) Catalogue of Palaearctic Coleoptera, Vol. 2, Hydrophiloidea-Histeroidea-Staphylinoidea.</source><publisher-name>Apollo Books</publisher-name>, <publisher-loc>Stenstrup</publisher-loc>, <size units="page">942 pp</size>.</mixed-citation></ref><ref id="B10"><mixed-citation xmlns:xlink="http://www.w3.org/1999/xlink" xlink:type="simple"><person-group><name name-style="western"><surname>Lackner</surname><given-names>T</given-names></name></person-group> (<year>2010</year>) Review of the Palaearctic genera of Saprininae (Coleoptera: Histeridae). <italic>Acta Entomologica Musei Nationalis Pragae</italic> 50 (Supplementum): 1–254.</mixed-citation></ref><ref id="B23"><mixed-citation xmlns:xlink="http://www.w3.org/1999/xlink" xlink:type="simple"><person-group><name name-style="western"><surname>Mazur</surname><given-names>S</given-names></name></person-group> (<year>2011</year>) <source>A concise catalogue of the Histeridae (Coleoptera).</source><publisher-name>Warsaw University of Life Sciences</publisher-name>, <publisher-loc>SGGW Press, Warsaw</publisher-loc>, <size units="page">332 pp</size>.</mixed-citation></ref><ref id="B4"><mixed-citation xmlns:xlink="http://www.w3.org/1999/xlink" xlink:type="simple"><person-group><name name-style="western"><surname>Dahlgren</surname><given-names>G</given-names></name></person-group> (<year>1981</year>) <article-title>Beiträge zur Kenntnis der Unterfamilie Saprininae (Col. Histeridae).</article-title><source>Entomologische Blätter</source><volume>77</volume>: <fpage>109</fpage>–<lpage>115</lpage>.</mixed-citation></ref></ref-list></tp:taxon-treatment>
