# Supplementary material for: Revision of the genus Hemisaprinus Kryzhanovskij, 1976 (Coleoptera, Histeridae, Saprininae)
Source: Zookeys. 2014 Jul 30;(429):101–30. doi: 10.3897/zookeys.429.7949 (PMC4137301; doi:10.3897/zookeys.429.7949)
Supplement: XML Treatment for Hemisaprinus subvirescens [file zookeys.429.7949-treatment2.xml]

<!DOCTYPE tp:taxon-treatment
  PUBLIC "-//TaxonX//DTD Taxonomic Treatment Publishing DTD v0 20100105//EN" "tax-treatment-NSO.dtd">
<tp:taxon-treatment xmlns:tp="http://www.plazi.org/taxpub"><tp:treatment-meta><kwd-group><label>Taxon classification</label><kwd><named-content content-type="kingdom">Animalia</named-content></kwd><kwd><named-content content-type="order">Coleoptera</named-content></kwd><kwd><named-content content-type="family">Histeridae</named-content></kwd></kwd-group><mixed-citation publication-type="journal"><person-group><name><surname>Lackner</surname><given-names>Tomáš</given-names></name></person-group><article-title>Revision of the genus <italic>Hemisaprinus</italic> Kryzhanovskij, 1976 (Coleoptera, Histeridae, Saprininae)</article-title><source>Zookeys</source><day>30</day><month>7</month><year>2014</year><volume>2014</volume><issue>429</issue><fpage>101</fpage><lpage>130</lpage><pub-id pub-id-type="doi">10.3897/zookeys.429.7949</pub-id></mixed-citation></tp:treatment-meta><tp:nomenclature><tp:taxon-name>
                        <tp:taxon-name-part taxon-name-part-type="genus">Hemisaprinus</tp:taxon-name-part>
                        <tp:taxon-name-part taxon-name-part-type="species">subvirescens</tp:taxon-name-part>
                    </tp:taxon-name><tp:taxon-authority>(Ménétriés, 1832)</tp:taxon-authority><xref ref-type="fig" rid="F1">Figs 1</xref><xref ref-type="fig" rid="F2"/><xref ref-type="fig" rid="F3"/><xref ref-type="fig" rid="F4"/><xref ref-type="fig" rid="F5">–12</xref><tp:nomenclature-citation-list><tp:nomenclature-citation><tp:taxon-name>Hister subvirescens</tp:taxon-name><comment> Ménétriés, 1832: 171.</comment></tp:nomenclature-citation><tp:nomenclature-citation><tp:taxon-name>Hister subvirescens</tp:taxon-name><comment>: <xref ref-type="bibr" rid="B5">Faldermann (1835)</xref>: 230.</comment></tp:nomenclature-citation><tp:nomenclature-citation><tp:taxon-name>Saprinus subvirescens</tp:taxon-name><comment>: <xref ref-type="bibr" rid="B19">Marseul (1855)</xref>: 736; <xref ref-type="bibr" rid="B25">Reichardt (1922)</xref>: 50; <xref ref-type="bibr" rid="B26">Reichardt (1941)</xref>: 184, 240, fig. 87; Dahlgren (1968): 87, 93, figs 2G, 5A.</comment></tp:nomenclature-citation><tp:nomenclature-citation><tp:taxon-name>Saprinus (Hemisaprinus) subvirescens</tp:taxon-name><comment>: <xref ref-type="bibr" rid="B6">Kryzhanovskij and Reichardt (1976)</xref>: 127, 183, figs 357–360; <xref ref-type="bibr" rid="B20">Mazur (1984)</xref>: 62; <xref ref-type="bibr" rid="B21">Mazur (1997)</xref>: 231; <xref ref-type="bibr" rid="B22">Mazur (2004)</xref>: 96; <xref ref-type="bibr" rid="B10">Lackner (2010)</xref>: 205, figs 10, 69, 103, 135, 643–659.</comment></tp:nomenclature-citation><tp:nomenclature-citation><tp:taxon-name>Saprinus syriacus</tp:taxon-name><comment> Marseul, 1855: 469. Synonymized by <xref ref-type="bibr" rid="B26">Reichardt (1941)</xref>: 240.</comment></tp:nomenclature-citation><tp:nomenclature-citation><tp:taxon-name>Saprinus viridulus</tp:taxon-name><comment> Marseul, 1855: 468. Synonymized by Dahlgren (1968): 87.</comment></tp:nomenclature-citation><tp:nomenclature-citation><tp:taxon-name>Saprinus foveisternus</tp:taxon-name><comment> Schmidt, 1884: 9. Synonymized by <xref ref-type="bibr" rid="B1">Auzat (1920)</xref>: 3.</comment></tp:nomenclature-citation><tp:nomenclature-citation><tp:taxon-name>Hemisaprinus subvirescens</tp:taxon-name><comment>: <xref ref-type="bibr" rid="B23">Mazur (2011)</xref>: 188.</comment></tp:nomenclature-citation></tp:nomenclature-citation-list></tp:nomenclature><tp:treatment-sec sec-type="distribution"><title>Type locality.</title><p>Russia, Caucasus.</p></tp:treatment-sec><tp:treatment-sec sec-type="Type material examined"><title>Type material examined.</title><p><italic><tp:taxon-name>Saprinus subvirescens</tp:taxon-name></italic>: Holotype: spec., “<italic>subvirens</italic> / Mén. Cauc (written) / Salian (red label, printed) / Holotypus (red label, printed) / round golden label” (ZIN).</p><!--PageBreak--><!--PageBreak--><p><italic><tp:taxon-name>Saprinus foveisternus</tp:taxon-name></italic> Schmidt, 1884: Lectotype (present designation): female, glued on a mounting point with the following labels: “Baku” (written); followed by: “foveisternus / mihi typ.” (written); followed by: “Type” (brick-red label, printed); followed by: “coll. J. Schmidt” (printed); followed by: “foveisternus / Schmidt” (double-margined, written label); followed by: “Saprinus / foveisternus / Coll. Schmidt-Bickhardt” (printed); followed by: “Saprinus / foveisternus / Schmidt, 1884 / LECTOTYPE / des. <xref ref-type="bibr" rid="B17">Lackner 2014</xref>” (red label, written) (MNHUB). Paralectotype (present designation): female, with following labels: “Baku” (written); “Type” (brick-red label, printed); followed by: “foveisternus” (written); followed by: “Saprinus / foveisternus / Schmidt, 1884 / PARALECTOTYPE / des. <xref ref-type="bibr" rid="B17">Lackner 2014</xref>” (red label, written). Paralectotype (present designation): male, with the following labels: “Baku” (written); “Type” (brick-red label, printed); followed by: “Saprinus / foveisternus / Coll. Schmidt-Bickhardt” (printed); followed by: “Saprinus / foveisternus / Schmidt, 1884 / PARALECTOTYPE / des. <xref ref-type="bibr" rid="B17">Lackner 2014</xref>” (red label, written) (both MNHUB). Paralectotype (present designation), unsexed specimen, all tarsi, left meso- and metatibia missing, with the following labels: “Bakou / Caucase” (written); followed by: “in Col. Bonnaire” (written); followed by: “TYPE” (red label, printed); followed by: “coll. Dr. Auzat” (light green label, written); followed by: “foveisternus / mihi Typ” (written); followed by: “Saprinus / foveisternus / Schmidt, 1884 / PARALECTOTYPE / des. T. <xref ref-type="bibr" rid="B17">Lackner 2014</xref>” (red label, written) (MNHN).</p><p><italic><tp:taxon-name>Saprinus syriacus</tp:taxon-name></italic> Marseul, 1855: Lectotype (present designation): male, with genitalia extracted, glued to the same mounting card as the specimen, right protibia broken off, glued next to specimen, right mid-leg and left hind leg missing, with the following labels: “90 / Saprinus / syriacus / Syrie m. ♂ / Laferté” (round yellow label, written); followed by: “Saprinus / syriacus m / Syria / 89” (yellow label, written); followed by: “Ti...further illegible text / 63” (tiny yellow label, written); followed by: “342” (orange label, written); followed by: “Schm. / 31” (written); followed by: “MUSEUM PARIS / COLL. / DE MARSEUL 1890” (printed); followed by: “TYPE” (red-printed label); followed by: “Sapr. subvires- / cens Men. / G. Dahlgren det” (printed-written); followed by: “Saprinus syriacus / Marseul, 1855 / LECTOTYPE 2014 / des. T. Lackner” (red label, written) (MNHN). This species has been described from unknown number of specimens and the lectotype designation fixes the identity of the species.</p><p><italic><tp:taxon-name>Saprinus viridulus</tp:taxon-name></italic> Marseul, 1855: Lectotype (present designation): female, right metatarsus missing, with the following labels: small pink rectangular label, followed by: “89 / Saprinus / viridulus / Kurmaul / Deyr. Inde” (yellow, round label, written); followed by: “♀” (written); followed by: “MUSEUM PARIS / COLL. / DE MARSEUL 1890” (printed); followed by: “TYPE” (red-printed label); followed by: “Sapr. subnites- / cens Men. / G. Dahlgren det” (printed-written); followed by: “Saprinus viridulus / Marseul, 1855 / LECTOTYPE 2014 / des. T. Lackner” (red label, written) (MNHN). The species was described from unknown number of specimens and the lectotype designation fixes the identity of the species. Note that Dahlgren mistakenly identified it as <italic><tp:taxon-name>Saprinus subnitescens</tp:taxon-name></italic> Ménétriés (sic!). What he meant was <italic><tp:taxon-name>Saprinus subvirescens</tp:taxon-name></italic>, which was indeed described by Ménétriés, and not <italic><tp:taxon-name>Saprinus subnitescens</tp:taxon-name></italic>, which was in turn described by Bickhardt in 1909.</p></tp:treatment-sec><tp:treatment-sec sec-type="Additional material examined"><title>Additional material examined.</title><p><bold>Israel:</bold> 2 ♂♂, Adullam, 17.v.2002, Y. Mandelik &amp; V. Chikatunov lgt. (TLAN); 2 specs., Jerusalem, coll. Lange, no further data (MNHUB). <bold>Tajikistan:</bold> 5 ♂♂, Aruk Tau Mts., 20.iv.1978, A. Olexa lgt.; 1 ♂, Vachrobod, 8.vi.1966, A. Olexa leg.; 1 spec., Tigrovaya Balka, 2.–6.vi.1966, A. Olexa leg.; 1 ♂ Aruk-Tau (Garavuti), 29.iv.1978, M. Dvořák leg. (all exs. TLAN). 1 spec., Khujand, 21.iv.1921, Arkhangelskij leg.; 1 spec., Yagnob, Chichartob, 1892, Glasunov leg.; 4 specs., Pyanzh, from Khorod to Ishkashim, 6.vi.1928, Grishin leg.; 2 specs., Koktau Mts., near Kurgan-Tyube pass, 28.iv.1962, Guryeva leg.; 2 specs., Tian-Shan, Musart, vi.1894, Hauser leg.; 1 spec., <tp:taxon-name>Gandzhina</tp:taxon-name>, 15.iv.1966 (all exs. ZIN). 2 specs., Tian-Shan, Tekesthal, no further data (BMNH). 1 spec., Pyandzh Karatau ridge Mt. Astana 23.iv.1991, Gratchev leg.; 1 spec., Tigrovaya Balka reserve right side Vakhsh river 16.iv.1989, V. Gorbatovskiy leg. (all exs. CAS). <bold>Turkmenistan:</bold> 1 ♂, Turkmenistan, Firjuza, Ashghabad, 27.iv.1977, A. Olexa leg.; 1 spec., ibid, but 22.iv.1981, J. Strnad leg.; 7 ♂♂ &amp; 1 ♀, Ashgabat, Nisa, <!--PageBreak--><!--PageBreak-->21.iv.1975, A. Olexa leg.; 1 ♂ Amurdarya-Kirki, 1.–5.v.1993, collector unknown; 1 ♂ &amp; 1 spec. Kopet Dagh, near Firjuza, Vanovskij, 21.v.1991, Z. Kejval leg.; 1 ♂, Tekke, no further data; 1 ♂, Annau, Karakum, 21.iv.1981, A. Olexa leg.; 7 specs., Annau, 15.iv.1985, Kapler leg.; 1 spec., Firjuza, 18.iv.1988, Kafka leg.; 2 specs., Ashghabad, 14.iv.1988, S. Jákl leg.; 1 spec., ditto, but 29.iv.1991, R. Dunda leg.; 5 specs., Chuli, 12.-13.iv.1990, M. Kafka leg.; 4 specs., Tusly Kala, 11.iv.1990, R. Dunda leg. (all exs. TLAN). 1 spec., Kopet-Dagh Mts., further locality illegible, 15.x.1969, collector unknown, near <!--PageBreak--><!--PageBreak--><italic><tp:taxon-name>Opimus</tp:taxon-name></italic> burrow; 1 spec., Atrek River, Jacobson leg.; 1 spec., Chikishlyar, 30.–31.iv.1916, V. Ilin leg.; 2 specs., Kushka, 18.v.1936, Kreizberg leg.; 1 ♂ &amp; 1 spec., Badkhyz, Penkhatchetpe, 6.iv.1971, Tikhomirova leg.; 2 ♂♂, Badkhyz, Kyzyl-Dzhar, 18.iv.1970, Tikhomirova leg.; 3 specs., Kelif, 18.iv.1988, Atamuradov leg.; 3 ♂♂ &amp; 2 specs., Kara-Kala env., 19.v.1968, Tikhomirova leg.; 4 specs., Firjuza, 30.iii.1952, Kryzhanovskij leg.; 2 specs., Kopet-Dagh Mts., Geok-Tepe, Izgait, desert, 10.iv.1987, V.N. Prasopov leg.; 1 spec., Ashghabat, no further data; 3 specs., idem, but 23.iii.1903, G. Jacobson leg.; 7 specs., idem, but 19.iv.1929, sands, Vlasov leg.; 2 specs., idem, but 6.iv.1928; 7 specs., idem, but 6.vi.1925, Opanin leg.; 3 specs., idem, but 22.iii.1952, Romadina leg.; 8 specs., Repetek, 23.iii.1983, Krivoshatskij leg.; 1 spec., idem, but 17.iv.1914, Plavilstshikov leg.; 2 specs., idem, but 5.ii.1904, E. Fisher leg.; 1 spec., Germab, 12.x.1988, collector unknown; 2 specs., Murgab, no further data; 1 spec., Iolatanj, 1.iv.1927, Kizeritskij leg.; 4 specs., Tedzhen, 21.vi.1904, Arris leg.; 4 specs., Krasnovodsk (=Turkmenbashi), 28.iii.1919, B. Ilin leg.; 1 spec., Kopet-Dagh Mountains, 12 km S of Kyzyl-Arbat, 25.iv.1952, D. Stenberg leg.; 2 specs., Kara-Bogaz, 40 km N from Kyzyl-Arbat, 21.iv.1952, Sternberg leg.; 2 specs., 2–6 km N of Kara-Kala, 24.v.1952, Kryzhanovskij leg.; 1 spec., Sumbar river, 1894, Herz leg.; 1 spec., Firjuza env., 30.iii.1952, V. Ilichyov leg.; 1 spec., Annau, 12.v.1928, V. Gussakovskij leg.; 6 specs., Gyaurs, 3.iv.1984, Kh. Atamuradov leg.; 6 specs., Karabil, Shiram-Kuy, 22.iv.1984, Kh. Atamuradov leg. (all exs. ZIN). 1 spec., Amudaryinskiy reserve, Amudarya River, Nargiz island, 9–16.iv.1983, S. Alexeyev leg. (CAS). 1 spec., Badkhyz Penhancheshme, 6.iv.1971, Tikhomirova leg. (CND); 1 spec., Repetek, v. 1914, N. Plaviltshikov leg. (MNHN). <bold>Jordan:</bold> 1 ♀, Al Qatrana Saliya, 15.iv.2002, Wadi Mujib env., M. Snížek leg. (TLAN). <bold>Kazakhstan:</bold> 2 ♂♂ &amp; 2 specs. Akkol, Jambul, 8.v.1979, A. Olexa leg.; 2 specs., ibid, but 10.v.1978, M. Dvořák leg.; 11 specs., Tjunja, Charyn River, 26.v.1994, collector unknown. (all exs. TLAN). 1 spec., Alma-Atinskaya oblast, Kuskuduk, 30.iv.1930, Kirschenbladt leg.; 1 spec., Alma-Atinskaya oblast, Karatalsk, 18.v.1930, Kirschenbladt leg.; 3 specs., SE Kazakhstan, Ilijskij, 22.viii.1911, Matissep leg.; 1 spec., Chelkar, 2.vi.1928, Olenev &amp; Popov leg.; 1 spec., Aktyubinskaya oblast, Dzhilandy,11.vi.1908, D. Borodin &amp; B. Uvarov leg.; 1 spec., Ostashkino, Almatinka, 20.vii.1928, Shnitnikov leg.; 2 specs., Mogyl Daumchar on River Emba, Temirsk region, 30.v.1908, Borodin leg.; 2 specs., Astau-Sardy, banks of River Emba, Temirsk region, 28.v.1908, Borodin leg.; 1 spec., Ak-Buta mountains, Temir, 2.vi.1908, Borodin leg.; 9 specs., Dzhilandy, Uralskaya oblast', Temirskij uezd, 11.vi.1908, D. Borodin &amp; B. Uvarov leg.; 20 specs., surroundings of lake Inder, 4.vi.1907, B. Uvarov leg.; 1 spec., idem, but 10.vi.1907, A. Borodin leg.; 1 spec., Karatal (= Ush-Tobe), 16.v.1930, Kirschenbladt leg. (all exs. ZIN). 4 specs., North slope Talass ridge. near Talass vill., iv. 1993, no collector (CAS). 1 spec., Kapchagay env., Ili River, 10.v.1993, A. Ogarkov leg.; (CAS). <bold>TURKEY:</bold> 1 ♂ Cappadocia, 7.–10.vii. 1983, Avanos env., A. Olexa leg.; 1 ♂, Eskishehir, 5.v.1969, C. Holzschuch leg.; 1 ♂, Demircili, 70 km W Silifke, 5.iv.1992, O. Kapler leg. (all exs. TLAN). 1 spec., Kars env., Kaladzhika, 1.v.1915, Olsufyev leg. (ZIN); 1 spec., Anatolia, 29.iii.1977, 10 km SE Serefli Kochisar,Tuz Gölü, 1. Orient Exkursion, Inst. f. Zool. Mainz, Prof. R. Kinzelbach leg. (MNHN). <bold>UZBEKISTAN:</bold> 1 ♂ &amp; 2 ♀♀ &amp; 1 spec., Tashkent, 22.iv.1972, A. Olexa leg.; 3 ♂♂ &amp; 2 specs., Samarkand, Aman Kutan, 21.iv.1972, A. Olexa leg.; 1 spec., ibid, but 20.iv.1972; 1 ♀, Khamsa-Abad, Ferghana, 26.iv.1972, A. Olexa leg.; 1 spec., Chimgan (Tian-Shan), 2500 m, 17.vii.1979, M. Dvořák leg.; 1 spec., Ak-Tash (Tashkent), 30.iv.1978, M. Dvořák leg.; 2 specs., 200 km W of Tashkent, Kyzyl-Kum Desert, Chardara (Koksu), 3.–5.v.1990, J. Turna leg. (all exs. TLAN). 3 specs., Ursatevskaya (=Khavast), 19.v.1920, I. Ivanov leg., on the ground in steppe; 1 spec., upper Upalanga river, Gissar Mt. range, 1898, Willberg, leg.; 1 spec., Tashkent, behind the Salar canal, 28.iii.1920, Ivanov leg.; 1 spec., Tashkent env., 16.v.1920, Ivanov leg.; 1 spec., idem, but 11.vi.1909, V. Grekov leg.; 1 spec., Sansar, 1892, Glasunov leg.; 4 specs., Kalma-Tai, 1892, Glasunov leg.; 2 specs., Tamdy, 1892, Glasunov leg.; 2 specs., Dzhizak, 1892, Glasunov leg.; 5 specs., Jgam-Berdy, 1892, Glasunov leg.; 1 spec., Kschtut Artutch, 1892, Glasunov leg.; 43 specs., Khodjent env., Golodnaya step, 23.iv.1903, G. Jakobson leg.; 1 spec., Bukhara region, Guzar-Tengi, Khoram, 28.iv.1897, Kaznakov leg.; 1 spec., Kammashi, N of Guzar, Bukhara region, 15.iv.1931, Gussakovskij leg.; 9 specs., Kizilcha, Bukhara region, Guzar env., 23.iv.1926, Gerasimov leg. (all exs. ZIN). <bold>AZERBAIJAN:</bold> 1 spec., Kobystan, Baku, 16.v.1975, A. Olexa leg. (TLAN). 1 spec., Kyurdamyr, near Baku, 15.v.1923, Bezrukov leg.; 3 specs., Pirsaat valley, 6.vii.1907, collector unknown; 1 spec., Baladzhary near Baku, 5.iv.1927, Kirschenbladt leg.; 2 specs., Lenkoran region, Nova Andreevka, 3.v.1923, Bezrukov leg.; 1 spec., Baku region, Belosovar, 5.v.1923, Bezrukov leg.; 1 spec., Ganja, no date, Dr. Kolenati leg.; 2 specs., Baku env., 18.iv.1927, Kirschenbladt leg. (all exs. ZIN). <bold>KYRGYZSTAN:</bold> 1 ♂, Kashka-su, v. 1984, J. Palička leg. (TLAN). 8 exs., Przhevalsk, 7.v.1930, Titov leg. (ZIN). 1 spec., Tian-Shan, Musart, no further data (BMNH). 1 spec., Kungey Alatau ridge, Grigoryevskoye canyon, 2000 m, 12–22.vii.1993 A. Ogarkov leg. (CAS).</p><p><bold>SYRIA:</bold> 1 spec., Syria, no further data (BMNH). 1 spec., Palmyra, 10.–15.v.1995, P. Kabátek leg. (TLAN); 2 specs., Tadmor, Palmyra, Turkish Bath, 12.iii.1977, 1. Orient Exkursion, Inst. f. Zool. Mainz, Prof. R. Kinzelbach leg. (MNHN). <bold>ARMENIA:</bold> 1 spec., Rozdan, viii. 1981, Kletečka leg. (TLAN). <bold>AFGHANISTAN:</bold> 7 exs., Nengrahar prov., Jalalabad, 560 m, 20.iv.1967, D. Povolný et coll. leg. (MMBC). 1 ♂ &amp; 1 spec., Laghman prov., Shamakat, 900 m, 22.iv.1972, Kabakov leg.; 1 spec., idem, but river Shamakat, ca 1000m, 31.iii.1972, Kabakov leg.; 1 spec., Herat prov., Anardara, 1200 m, 30.iii.1971, Kabakov leg.; 1 ♂ + 4 specs., Lataband pass, 30 km E Kabul, 4.iv.1970, Kabakov leg.; 1 spec., 15 km W of Jalalabad, 700 m, 30.iv.1972, Kabakov leg.; 1 spec., Nuristan prov., Petch, 1500 m, 21.x.1971, Kabakov leg.; 2 ♂♂ &amp; 2 specs., Nuristan prov., Dara-i-Petch, 1600 m, 21.v.1971, Kabakov leg.; 14 specs., Kabul, 21.iii.1970, Kabakov leg.; 1 ♂ &amp; 6 specs., idem, but 1800 m, 20.iii.1970; 4 specs., idem, but 26.iii.1971; 1 spec., idem, but 7.vi.1973; 1 spec., idem, but 15.iv.1970; 1 spec., idem, but 9.iv.1971; 1 spec., idem, but 12.iii.1971, 1800 m; 6 specs., idem, but 19.iii.1971 (all exs. ZIN).; 1 spec., 46 km NO Jalalabad, 800 m, Sar Kardou, 25.v.1962, Dr. K. Lindberg leg.; 21 specs., Ghourmatch, between Gaiar &amp; Dala Morghab, carcass of <!--PageBreak--><!--PageBreak--><italic><tp:taxon-name>Herrison</tp:taxon-name></italic>, 16.iv.1959, Dr. K. Lindberg leg.; 6 specs., Decht-Bazar, 27.vii.1962, Dr. K. Lindberg leg., 1 ♀, prov. Bamyan, dirt track from Lanjaw to Bissoude, 2800 m, 23.viii.1978, G. Ledoux leg. (all exs. MNHN). <bold>IRAQ:</bold> 1 spec., Mesopotamia, without further data (ZIN). 1 spec., Euph. [=Euphrat?], no further data (BMNH); 5 specs., Mosul, no further data (MNHUB). <bold>MONGOLIA:</bold> 1 spec., Mongolia bor., without further data. (ZIN). <bold>IRAN:</bold> 1 ♂, Teheran, without further data; 1 spec., Kerman, Sargad, 4.v.1901, N. Zarudnij leg.; 1 spec., idem, but 13.iii.1928, B. Kuznetsov leg. (all exs. ZIN). 1 spec., Kerman, 4.iii.1935, H.E.J. Biggs leg. (BMNH). 1 ♂, Evine (Tehran), no date, Petrovitz leg. (CND). <bold>GEORGIA:</bold> Tbilisi, 19.iv.1880, collector unknown (ZIN). <bold>RUSSIA:</bold> 2 specs., Dagestan, Petrovsk, 1.v.1925, Kirishechenko leg.; 1 spec., Sarepta, Bekker leg., no further data; 1 spec., idem, but no date or collector; 3 specs., Stavropol reg., Faust leg.; 1 spec., Stavropol region, Roguli, 1925, collector unknown; 1 spec., Astrakhan, no date, A. Semenov-Tian-Shanskij leg.; 1 spec., Samara, Dr. Bols leg.; 1 spec., Stavropol'skij kray, Mitrofanovskoe, iv. 1925, collector unknown; 6 specs., Selitrennoe, Yenot uezd, 10.vi.1910, Chernovin leg. (all exs. ZIN). 1 spec., South Russia, Kalmykiya, 10 km S Tchernozemelskiy vill., 15.iv.1982, A. Zamesov leg.; 1 spec., Astrakhan reg. near Lower Baskunchak vill., Mt. Bogdo, <named-content xmlns:xlink="http://www.w3.org/1999/xlink" content-type="dwc:verbatimCoordinates" xlink:type="simple">43°07.880'N, 46°49.168'E</named-content>, 23–25.v.2013, A. Shadenkov leg. (all exs. CAS). <bold>CYPRUS:</bold> 6 specs., Cyprus, Nicosia, 19.iii.[19]35, Th. Shiakides leg. in cow dung (BMNH). <bold>INDIA:</bold> 1 spec., India, no further data (BMNH). 1 spec., Uttaranchal state, Naini Tal distr., near Sathkol vill., 20–28.vi.2006, S. Saluk leg.; (CAS). <bold>PAKISTAN:</bold> 1 spec., 22.ii.1978, Gujranwala, S. Kinelski leg. (CND).</p></tp:treatment-sec><tp:treatment-sec sec-type="description"><title>Re-description.</title><p>Although this species has been recently re-described by the author (<xref ref-type="bibr" rid="B10">Lackner 2010</xref>: 205), and the reader is referred there for the exhaustive account of SEM micrographs and drawings of the mouthparts and sensory structures of the antenna, I prefer to repeat its re-description here for the sake of completeness of the revision, especially since the two subsequent species are morphologically rather similar and differ from the type species of the genus in their cuticular colour.</p><p>Body length: PEL: 2.25–3.00 mm; APW: 0.75–1.00 mm; PPW: 1.75–2.00 mm; EL: 1.50–1.90 mm; EW: 1.87–2.50 mm.</p><p>Body (<xref ref-type="fig" rid="F1">Fig. 1</xref>) roundly oval, convex, cuticle pitch-black usually with greenish hue, shining, but older specimens can be completely dark without hue; legs, mouthparts and antennae dark brown; antennal club black.</p><p>Antennal scape (<xref ref-type="fig" rid="F2">Fig. 2</xref>) not particularly thickened, with shallow sparse punctures and two short setae; club round, without visible articulation, entire surface with dense short sensilla intermingled with sparser longer erect sensilla; sensory structures of antennal club (<xref ref-type="fig" rid="F3">Fig. 3</xref>) in form of four ovoid sensory areas on ventral side and one vesicle situated under internal distal margin.</p><p>Mouthparts: mandibles (<xref ref-type="fig" rid="F2">Fig. 2</xref>) with rounded outer margin, laterally with deep dense punctures, moderately curved inwardly, mandibular apex pointed; sub-apical tooth obtuse, inconspicuous; labrum (for fig. see <xref ref-type="bibr" rid="B10">Lackner 2010</xref>, fig. 69) convex, densely punctate, anterior margin medially with a small convexity interrupting concavity; labral pits deep, each with two well-sclerotized long setae; terminal labial palpomere elongated, its width about one-third its length; mentum sub-trapezoid, anterior margin (for fig. see <xref ref-type="bibr" rid="B10">Lackner 2010</xref>, fig. 135) medially with deep notch surrounded with sparse short setae, lateral margins with single row of sparse shorter setae, several setae present also on disc of mentum; cardo of maxilla with few short setae; stipes triangular, with three short setae; terminal maxillary palpomere elongated, its width about one-fourth its length, approximately 2.5 times as long as penultimate.</p><p>Clypeus (<xref ref-type="fig" rid="F2">Fig. 2</xref>) flat, constricted laterally, with coarse and dense punctures; frontal stria largely interrupted medially, for short distance prolonged onto clypeus, supraorbital stria well impressed, carinate; frontal disc (<xref ref-type="fig" rid="F2">Fig. 2</xref>) with coarse and dense punctures; eyes convex, well visible from above.</p><p>Pronotal sides moderately (<xref ref-type="fig" rid="F1">Fig. 1</xref>) narrowing anteriorly, apical angles obtuse, pronotal depressions vaguely impressed, almost absent, anterior incision for head shallow, almost straight in middle; marginal pronotal stria complete; pronotal disc laterally with longitudinal depression, with very coarse and dense punctures, punctures become finer and sparser medially; row of ovoid punctures present along pronotal base; pronotal hypomeron glabrous; scutellum small, but visible.</p><p>Elytral epipleuron with scattered fine punctures, area between marginal epipleural stria and elytral margin smooth; marginal epipleural stria fine, complete; marginal <!--PageBreak-->elytral stria straight, well impressed and slightly carinate, continued as weakened complete apical elytral stria; along marginal elytral stria a row of round dense punctures present. Humeral elytral stria weakly impressed on basal third; inner subhumeral stria present as short median fragment; all four dorsal elytral striae 1–4 weakly impressed, short, not reaching elytral half apically, in shallow punctures; fourth dorsal elytral stria basally vaguely connected with sutural elytral stria; sutural elytral stria well-impressed and complete, in deep punctures, apically connected with apical elytral stria; entire elytral disc with punctuation, punctures dense and coarse; along elytral margin, on elytral humeri and on interval between fourth dorsal and sutural elytral striae punctation weakens, extreme apex of elytra impunctate.</p><p>Propygidium and pygidium densely and coarsely punctate, punctures separated by about half their own diameter.</p><p>Anterior margin of median portion of prosternum (<xref ref-type="fig" rid="F4">Fig. 4</xref>) almost straight; marginal prosternal stria present laterally and as a short anterior fragment; prosternal process concave, surface between carinal prosternal striae with scattered fine punctuation, laterally finely strigulate, punctures coarser and deeper; carinal prosternal striae well-impressed, on prosternal apophysis parallel, slightly divergent anteriorly, not connected apically; prosternal foveae deep; lateral prosternal striae carinate, sub-parallel, apically terminating in prosternal foveae.</p><p>Anterior margin of mesoventrite (for fig. see <xref ref-type="bibr" rid="B10">Lackner 2010</xref>, fig. 649) deeply emarginate medially; discal marginal mesoventral stria well impressed, carinate, slightly weakened medially; disc of mesoventrite with scattered punctuation; meso-metaventral sutural stria marked as straight row of coarse punctures; intercoxal disc of metaventrite (for fig. see <xref ref-type="bibr" rid="B10">Lackner 2010</xref>, fig. 649) flattened (in male with median longitudinal excavation), with fine punctures, becoming coarser and denser along posterior and lateral margins (especially behind hind coxa); lateral metaventral stria (for fig. see <xref ref-type="bibr" rid="B10">Lackner 2010</xref>, fig. 650) well impressed, carinate, almost straight, shortened; lateral disc of metaventrite (for fig. see <xref ref-type="bibr" rid="B10">Lackner 2010</xref>, fig. 650) slightly concave, with dense shallow setiferous punctures; metepisternum with even denser and coarser punctuation, punctures not setiferous; fused metepimeron with somewhat sparser punctures; metepisternum + fused metepimeron with metepisternal stria, interrupted on fusion between metepimeron and metepisternum.</p><p>Intercoxal disc of the first abdominal sternite laterally with incomplete stria; except for median part with coarse round punctures, becoming finer along posterior margin.</p><p>Protibia (for fig. see <xref ref-type="bibr" rid="B10">Lackner 2010</xref>, fig. 651) slightly dilated, outer margin with 5 moderately large triangular teeth topped with short rounded denticle, diminishing in size in proximal direction, followed by 4 tiny denticles; setae of outer row regular, rather short; protarsal groove deep, strigulate; anterior protibial stria complete apically; setae of intermedian row about as long as those of outer row, becoming more sclerotized apically; two tarsal denticles present near tarsal insertion; protibial spur short, bent, growing out from apical margin of protibia; apical margin of protibia posteriorly with 3 tiny denticles abutting each other; outer part of posterior surface (for fig. see <xref ref-type="bibr" rid="B10">Lackner 2010</xref>, fig. 651) obscurely variolate, separated from glabrous median part of <!--PageBreak-->posterior surface by vague boundary and row of short sclerotized setae; posterior protibial stria complete, with a row of tiny sclerotized setae becoming thicker apically; inner row of setae double, setae dense and short.</p><p>Mesotibia slender, outer margin with two rows of short denticles; setae of outer row regular, dense, shorter than denticles; setae of intermedian row shorter and finer than those of outer row, regular; posterior mesotibial stria almost complete; anterior surface of mesotibia (for fig. see <xref ref-type="bibr" rid="B10">Lackner 2010</xref>, fig. 645) strigulate-punctate; anterior mesotibial stria complete, terminating in single tiny inner anterior denticle; mesotibial spur short; apical margin of mesotibia anteriorly with two short denticles; claws of apical tarsomere slightly bent, shorter than half its length; metatibia slenderer and longer than mesotibia, in all aspects similar to it, but denticles on outer margin much sparser and claws of apical tarsomere slightly longer than half its length.</p><p>Male genitalia: Eighth sternite (<xref ref-type="fig" rid="F5">Figs 5–6</xref>) widely separated medially, covered with pseudo-pores, apically with numerous close-set setae forming a conspicuous apical brush, velum with dense, much shorter and finer setae; on outer margin fringed with a single row of longer setae; eighth tergite (<xref ref-type="fig" rid="F5">Fig. 6</xref>) apically straight; eighth tergite and eighth sternite fused laterally (<xref ref-type="fig" rid="F5">Fig. 7</xref>). Ninth tergite (<xref ref-type="fig" rid="F5">Figs 8–9</xref>) fused medially, laterally with pseudo-pores; spiculum gastrale (<xref ref-type="fig" rid="F5">Fig. 8</xref>) almost parallel with apical end strongly, and basal end only slightly expanded. Aedeagus (<xref ref-type="fig" rid="F5">Figs 10–12</xref>) slender; basal piece of aedeagus short, ratio of its length: length of parameres 1: 3.50; parameres fused almost along their apical three-fourths; aedeagus constricted apically, thence slightly dilated, curved ventrad (<xref ref-type="fig" rid="F5">Fig. 11</xref>).</p><fig id="F1" position="float" orientation="portrait"><label>Figure 1.</label><caption><p><italic><tp:taxon-name>Hemisaprinus subvirescens</tp:taxon-name></italic> (Ménétries, 1832) habitus.</p></caption><graphic xmlns:xlink="http://www.w3.org/1999/xlink" xlink:href="zookeys-429-101-g001.jpg" position="float" orientation="portrait" xlink:type="simple"/></fig><fig id="F2" position="float" orientation="portrait"><label>Figure 2.</label><caption><p><italic><tp:taxon-name>Hemisaprinus subvirescens</tp:taxon-name></italic> (Ménétries, 1832) head, dorsal view.</p></caption><graphic xmlns:xlink="http://www.w3.org/1999/xlink" xlink:href="zookeys-429-101-g002.jpg" position="float" orientation="portrait" xlink:type="simple"/></fig><fig id="F3" position="float" orientation="portrait"><label>Figure 3.</label><caption><p><italic><tp:taxon-name>Hemisaprinus subvirescens</tp:taxon-name></italic> (Ménétries, 1832) antennal club, showing the sensory structures.</p></caption><graphic xmlns:xlink="http://www.w3.org/1999/xlink" xlink:href="zookeys-429-101-g003.jpg" position="float" orientation="portrait" xlink:type="simple"/></fig><fig id="F4" position="float" orientation="portrait"><label>Figure 4.</label><caption><p><italic><tp:taxon-name>Hemisaprinus subvirescens</tp:taxon-name></italic> (Ménétries, 1832) prosternum.</p></caption><graphic xmlns:xlink="http://www.w3.org/1999/xlink" xlink:href="zookeys-429-101-g004.jpg" position="float" orientation="portrait" xlink:type="simple"/></fig><fig id="F5" position="float" orientation="portrait"><label>Figures 5–12.</label><caption><p><bold>5</bold> <italic><tp:taxon-name>Hemisaprinus subvirescens</tp:taxon-name></italic> (Ménétries, 1832) 8<sup>th</sup> sternite and tergite, ventral view <bold>6</bold> ditto, dorsal view <bold>7</bold> ditto, lateral view <bold>8</bold> <italic><tp:taxon-name>Hemisaprinus subvirescens</tp:taxon-name></italic> (Ménétries, 1832) 9<sup>th</sup> + 10<sup>th</sup> tergites, dorsal view; spiculum gastrale, ventral view <bold>9</bold> <italic><tp:taxon-name>Hemisaprinus subvirescens</tp:taxon-name></italic> (Ménétries, 1832) 9<sup>th</sup> + 10<sup>th</sup> tergites, spiculum gastrale, lateral view <bold>10</bold> <italic><tp:taxon-name>Hemisaprinus subvirescens</tp:taxon-name></italic> (Ménétries, 1832) aedeagus, dorsal view <bold>11</bold> ditto, lateral view <bold>12</bold> <italic><tp:taxon-name>Hemisaprinus subvirescens</tp:taxon-name></italic> (Ménétries, 1832) apex of aedeagus, dorsal view.</p></caption><graphic xmlns:xlink="http://www.w3.org/1999/xlink" xlink:href="zookeys-429-101-g005.jpg" position="float" orientation="portrait" xlink:type="simple"/></fig></tp:treatment-sec><ref-list><ref id="B5"><mixed-citation xmlns:xlink="http://www.w3.org/1999/xlink" xlink:type="simple"><person-group><name name-style="western"><surname>Faldermann</surname><given-names>F</given-names></name></person-group> (<year>1835</year>) <article-title>Additamenta Entomologica ad faunam Rossicam in itineribus Jussu Imperatoris Augustissimi annis 1827–1831 a Cl. Ménétries et Szovitz susceptis collecta, in lucem adita. Coleoptera Persico-Armeniaca.</article-title><source>Nouveaux Mémories de la Société Impériale des Naturalistes de Moscou</source><volume>2</volume>(<issue>4</issue>): <fpage>1</fpage>–<lpage>310</lpage>.</mixed-citation></ref><ref id="B19"><mixed-citation xmlns:xlink="http://www.w3.org/1999/xlink" xlink:type="simple"><person-group><name name-style="western"><surname>Marseul</surname><given-names>SA</given-names></name></person-group> (<year>1855</year>) <article-title>Essai monographique sur la famille des histérides (Suite).</article-title><source>Annales de la Société Entomologique de France</source><volume>3</volume>: <fpage>677</fpage>–<lpage>758</lpage>.</mixed-citation></ref><ref id="B25"><mixed-citation xmlns:xlink="http://www.w3.org/1999/xlink" xlink:type="simple"><person-group><name name-style="western"><surname>Reichardt</surname><given-names>A</given-names></name></person-group> (<year>1922</year>) <article-title>Ueber einige Histeridentypen von Ménétries, nebst einer Übersicht der mit Hister castaneus Mén. verwandten Arten (Coleoptera).</article-title><source>Russkoe Entomologischeskoe Obozrenie</source><volume>18</volume>: <fpage>49</fpage>–<lpage>52</lpage></mixed-citation></ref><ref id="B26"><mixed-citation xmlns:xlink="http://www.w3.org/1999/xlink" xlink:type="simple"><person-group><name name-style="western"><surname>Reichardt</surname><given-names>A</given-names></name></person-group> (<year>1941</year>) Sem. Sphaeritidae i Histeridae (chast’ 1). Fauna SSSR, Nasekomye zhestokrylye, V. 3. Moscow-Leningrad, Academy of Sciences of the USSR, xiii+419 pp.</mixed-citation></ref><ref id="B6"><mixed-citation xmlns:xlink="http://www.w3.org/1999/xlink" xlink:type="simple"><person-group><name name-style="western"><surname>Kryzhanovskij</surname><given-names>OL</given-names></name><name name-style="western"><surname>Reichardt</surname><given-names>AN</given-names></name></person-group> (<year>1976</year>) <source>Zhuki Nadsemeystva Histeroidea (semeystva Sphaeritidae, Histeridae, Synteliidae). [Beetles of the superfamily Histeroidea (families Sphaeritidae, Histeridae, Syntelidae)]. Fauna SSSR, Zhestokrylye, Vyp. 4.</source><publisher-name>Nauka</publisher-name>, <publisher-loc>Leningrad</publisher-loc>, <size units="page">434 pp</size>. [in Russian]</mixed-citation></ref><ref id="B20"><mixed-citation xmlns:xlink="http://www.w3.org/1999/xlink" xlink:type="simple"><person-group><name name-style="western"><surname>Mazur</surname><given-names>S</given-names></name></person-group> (<year>1984</year>) <article-title>A world catalogue of Histeridae.</article-title><source>Polskie Pismo Entomologiczne</source><volume>54</volume>(<issue>3-4</issue>): <fpage>1</fpage>–<lpage>376</lpage>.</mixed-citation></ref><ref id="B21"><mixed-citation xmlns:xlink="http://www.w3.org/1999/xlink" xlink:type="simple"><person-group><name name-style="western"><surname>Mazur</surname><given-names>S</given-names></name></person-group> (<year>1997</year>) <source>A world catalogue of the Histeridae (Coleoptera: Histeridae).</source><publisher-name>Genus</publisher-name>, <publisher-loc>Supplement</publisher-loc>, <size units="page">373 pp</size>.</mixed-citation></ref><ref id="B22"><mixed-citation xmlns:xlink="http://www.w3.org/1999/xlink" xlink:type="simple"><person-group><name name-style="western"><surname>Mazur</surname><given-names>S</given-names></name></person-group> (<year>2004</year>) <source>Family Histeridae. Pp. 68–102. In: Löbl I, Smetana A (Eds) Catalogue of Palaearctic Coleoptera, Vol. 2, Hydrophiloidea-Histeroidea-Staphylinoidea.</source><publisher-name>Apollo Books</publisher-name>, <publisher-loc>Stenstrup</publisher-loc>, <size units="page">942 pp</size>.</mixed-citation></ref><ref id="B10"><mixed-citation xmlns:xlink="http://www.w3.org/1999/xlink" xlink:type="simple"><person-group><name name-style="western"><surname>Lackner</surname><given-names>T</given-names></name></person-group> (<year>2010</year>) Review of the Palaearctic genera of Saprininae (Coleoptera: Histeridae). <italic>Acta Entomologica Musei Nationalis Pragae</italic> 50 (Supplementum): 1–254.</mixed-citation></ref><ref id="B1"><mixed-citation xmlns:xlink="http://www.w3.org/1999/xlink" xlink:type="simple"><person-group><name name-style="western"><surname>Auzat</surname><given-names>V</given-names></name></person-group> (<year>1920</year>) <article-title>Quelques observations sur la sculpture superficielle des histérides. Variétés nouvelles, synonymies.</article-title><source>L’Échange, Revue Linnéenne</source><volume>36</volume>: <fpage>1</fpage>–<lpage>4</lpage>.</mixed-citation></ref><ref id="B23"><mixed-citation xmlns:xlink="http://www.w3.org/1999/xlink" xlink:type="simple"><person-group><name name-style="western"><surname>Mazur</surname><given-names>S</given-names></name></person-group> (<year>2011</year>) <source>A concise catalogue of the Histeridae (Coleoptera).</source><publisher-name>Warsaw University of Life Sciences</publisher-name>, <publisher-loc>SGGW Press, Warsaw</publisher-loc>, <size units="page">332 pp</size>.</mixed-citation></ref><ref id="B17"><mixed-citation xmlns:xlink="http://www.w3.org/1999/xlink" xlink:type="simple"><person-group><name name-style="western"><surname>Lackner</surname><given-names>T</given-names></name></person-group> (<year>2014</year>) <article-title>Revision of the genus <italic>Reichardtiolus</italic> Kryzhanovskij, 1959 (Coleoptera, Histeridae, Saprininae).</article-title><source>ZooKeys</source><volume>379</volume>: <fpage>1</fpage>–<lpage>27</lpage>. doi: <ext-link ext-link-type="doi" xlink:href="10.3897/zookeys.379.6457" xlink:type="simple">10.3897/zookeys.379.6457</ext-link></mixed-citation></ref></ref-list></tp:taxon-treatment>
