# Supplementary material for: Revision of the genus Hemisaprinus Kryzhanovskij, 1976 (Coleoptera, Histeridae, Saprininae)
Source: Zookeys. 2014 Jul 30;(429):101–30. doi: 10.3897/zookeys.429.7949 (PMC4137301; doi:10.3897/zookeys.429.7949)
Supplement: XML Treatment for Hemisaprinus lutshniki [file zookeys.429.7949-treatment3.xml]

<!DOCTYPE tp:taxon-treatment
  PUBLIC "-//TaxonX//DTD Taxonomic Treatment Publishing DTD v0 20100105//EN" "tax-treatment-NSO.dtd">
<tp:taxon-treatment xmlns:tp="http://www.plazi.org/taxpub"><tp:treatment-meta><kwd-group><label>Taxon classification</label><kwd><named-content content-type="kingdom">Animalia</named-content></kwd><kwd><named-content content-type="order">Coleoptera</named-content></kwd><kwd><named-content content-type="family">Histeridae</named-content></kwd></kwd-group><mixed-citation publication-type="journal"><person-group><name><surname>Lackner</surname><given-names>Tomáš</given-names></name></person-group><article-title>Revision of the genus <italic>Hemisaprinus</italic> Kryzhanovskij, 1976 (Coleoptera, Histeridae, Saprininae)</article-title><source>Zookeys</source><day>30</day><month>7</month><year>2014</year><volume>2014</volume><issue>429</issue><fpage>101</fpage><lpage>130</lpage><pub-id pub-id-type="doi">10.3897/zookeys.429.7949</pub-id></mixed-citation></tp:treatment-meta><tp:nomenclature><tp:taxon-name>
                        <tp:taxon-name-part taxon-name-part-type="genus">Hemisaprinus</tp:taxon-name-part>
                        <tp:taxon-name-part taxon-name-part-type="species">lutshniki</tp:taxon-name-part>
                    </tp:taxon-name><tp:taxon-authority>(Reichardt, 1941)</tp:taxon-authority><xref ref-type="fig" rid="F6">Figs 13</xref><xref ref-type="fig" rid="F7"/><xref ref-type="fig" rid="F8"/><xref ref-type="fig" rid="F9"/><xref ref-type="fig" rid="F10">–25</xref><tp:nomenclature-citation-list><tp:nomenclature-citation><tp:taxon-name>Saprinus cribellatus</tp:taxon-name><comment> ab. <italic>lutshniki</italic> Reichardt, 1941: 257, 392.</comment></tp:nomenclature-citation><tp:nomenclature-citation><tp:taxon-name>Saprinus (Hemisaprinus) lutshniki</tp:taxon-name><comment>: <xref ref-type="bibr" rid="B6">Kryzhanovskij and Reichardt (1976)</xref>: 183; <xref ref-type="bibr" rid="B20">Mazur (1984)</xref>: 62; <xref ref-type="bibr" rid="B21">Mazur (1997)</xref>: 231; <xref ref-type="bibr" rid="B22">Mazur (2004)</xref>: 96.</comment></tp:nomenclature-citation><tp:nomenclature-citation><tp:taxon-name>Hemisaprinus lutshniki</tp:taxon-name><comment>: <xref ref-type="bibr" rid="B23">Mazur (2011)</xref>: 188.</comment></tp:nomenclature-citation></tp:nomenclature-citation-list></tp:nomenclature><tp:treatment-sec sec-type="distribution"><title>Type locality.</title><p>Russia: Totskiy Rayon, near Samara.</p></tp:treatment-sec><tp:treatment-sec sec-type="Type material examined"><title>Type material examined.</title><!--PageBreak--><p><italic><tp:taxon-name>Saprinus cribellatus</tp:taxon-name></italic> ab. <italic>lutshniki</italic>: Lectotype, sex unidentified, left mesotarsus missing, with following labels: circle, gold label, followed by: “Totskij lag / Samarsk. g. / 26.iv. 1917” (hand-written label in Russian); followed by: “<italic><tp:taxon-name>Saprinus cribell</tp:taxon-name></italic>. / a. <italic>lutshniki</italic> nov. / A. Reichardt det.” (printed-written); followed by: “Lectotypus / <italic><tp:taxon-name>Saprinus lutshniki</tp:taxon-name></italic> Rchdt. / Kryzhanovskij det., 66” (red label, printed-written). Paratypes: 1 ♂, with following labels: “Saratov / N.L. Sacharov” (black-margined label, written-printed); followed by: “Paratypus” (red label, printed). 1 spec., with the following labels: “O.B. Don 15.iv.[1]912 / Persianovka / B. Kizeritskij” (printed-written); followed by: “Paratypus” (red label, printed). 1 ♀, with following labels: “G. Temir Ural Obl. / 15.iv.[19]07 / D. Borodin &amp; V. Uvarov” (printed-written in Russian); followed by: “Paratypus” (red label, printed); followed by: “Zoological / Institute RAS / St. Petersburg” (yellow label, printed); followed by: “lutshniki” (yellow, pencil-written label) and: “09-063” (yellow, pencil-written label) added by myself. 2 specs., with following labels: “Peremezhnoe, / okr. Uralska / Lyubishev 1.v.[19]33” (hand-written label in Russian); followed by red label, printed: “Paratypus” (all exs. ZIN).</p></tp:treatment-sec><tp:treatment-sec sec-type="Additional material examined"><title>Additional material examined.</title><p><bold>KAZAKHSTAN:</bold> 1 ♂, River Ural near Kharkin, 14.v.1951, L. Arnoldi leg. (NCB); 56 exs., Ural River, near Kharkin, 14.v.1951, L. Arnoldi, under desert plants <!--PageBreak--><italic><tp:taxon-name>Atraphaxys</tp:taxon-name></italic> (<tp:taxon-name>Polygonaceae</tp:taxon-name>) (ZIN); 1 spec., Ganibek nat. reserve, <named-content xmlns:xlink="http://www.w3.org/1999/xlink" content-type="dwc:verbatimCoordinates" xlink:type="simple">49°23' N, 46°47' E</named-content>, 1.v.2003, O. Khrulyova leg. (CAS); 2 specs., Ural River, Kharkin, 14.v.1951, L. Arnoldi leg. (MNHN). <bold>RUSSIA:</bold> 1 ♂, Orenburskaya oblast, 3 km NW Pervomaiskij, Donguz, steppe, 1.v.–28.vi.2009, Kozminykh V.O. leg. (TLAN). 1 spec., Volgograd, ovrag (=ravine) of the Tsaritsa River, 23.iv.1986, Matveev leg.; 2 specs., Samarskaya gubernia, Nikolaevskij distr., Bostanyhoglo leg., 1917; 1 spec., Samara, no date, Dr. Volz leg.; 1 spec., Kalmytskaya ASSR, Priozernij rayon, Tugtyn, 11.v.1976, Iviliev leg.; 1 spec., Petrovsk-port, N. Caucasus, 4.v.1931, M. Ryabov leg.; 1 spec., Tverskaya obl., Pokhot'-Krugloe, Zubtsovskij uezd, 30.v.1925, collector unknown; 3 exs., Kuybyshevskaya obl., Pestravskij rayon, kolkhoz “Rodina”, 14–15.v.1960, collector unknown; 4 specs., idem, but selo “Mosty”, 14.v.1960, under <italic><tp:taxon-name>Agropyron</tp:taxon-name></italic> plants in a ditch (all exs. ZIN); 1 spec., Kuybyshiev distr., 14.v.1960, Alejnikova leg. (BMNH); 1 spec., Astrakhan reg., 10 km S Upper Baskunchak vill., "Shikli" sands, 4.v.1995, I. Melnik leg. (CAS); 2 specs. Astrakhan reg., Palass distr., N side Elton lake, right side Khara River, 20–31.v.2006, A. Matalin leg. (CAS).</p></tp:treatment-sec><tp:treatment-sec sec-type="description"><title>Re-description.</title><p>Body length: PEL= 2.75–3.35 mm, APW= 1.00–1.25 mm, PPW= 2.00–2.35 mm, EW= 2.25–2.60 mm, EL= 1.90–2.20 mm. Body (<xref ref-type="fig" rid="F6">Fig. 13</xref>) rectangular oval, convex, elytra widest at humeri; cuticle of elytra on impunctate ‘mirror’ dark brown to black, on punctate part reddish-brown, shining, pronotum dark, almost black; body ventrally dark brown to almost black; abdominal ventrites (except for first visible) rufescent; legs, mouthparts and antennae rufo-castaneous; antennal club somewhat darker.</p><p>Antennal scape (<xref ref-type="fig" rid="F7">Fig. 14</xref>) slightly thickened, substrigulate, finely punctate, lower margin carinate, with few short setae; club (<xref ref-type="fig" rid="F7">Figs 14</xref>, <xref ref-type="fig" rid="F8">15</xref>) round, pointed apically, without visible articulation, entire surface with dense short sensilla intermingled with sparser longer erect sensilla; sensory structures of antennal club in form of four ovoid sensory areas on ventral side (<xref ref-type="fig" rid="F8">Fig. 15</xref>); vesicle(s) not examined.</p><!--PageBreak--><p>Mouthparts: mandibles (<xref ref-type="fig" rid="F7">Fig. 14</xref>) stout, densely punctate, mandibular apex pointed; sub-apical tooth of left mandible not examined; labrum convex, densely punctate, with slight median concavity interrupted by semi-globular convexity; labral pits deep, each with two well-sclerotized long setae; terminal labial palpomere elongated, about twice as long as pen-ultimate, its width about one-third its length; mentum sub-trapezoid, anterior margin medially with deep notch surrounded with sparse rather long setae, lateral margins with single row of sparse shorter ramose setae; cardo of maxilla with few short setae; stipes triangular, with three short setae; terminal maxillary palpomere elongated, pointed apically, about three times as long as pen-ultimate; its width about one-third its length.</p><p>Clypeus (<xref ref-type="fig" rid="F7">Fig. 14</xref>) flat, gradually sloping down laterally, rugulose-lacunose; frontal stria broadly interrupted medially, for short distance prolonged onto clypeus, supraor<!--PageBreak-->bital stria well impressed, carinate; frontal disc (<xref ref-type="fig" rid="F7">Fig. 14</xref>) very coarsely and densely punctate; eyes convex, well visible from above.</p><p>Pronotal sides (<xref ref-type="fig" rid="F6">Fig. 13</xref>) on basal half moderately narrowing anteriorly, strongly narrowing on apical half; apical angles obtuse; median emargination for head shallow; pronotal depressions absent; marginal pronotal stria complete, somewhat weakened behind head; pronotal disc shining on most part, with sparse punctures separated by several times their diameter, laterally and behind head more coarse and dense punctures appear, punctures form a depressed band of confluent punctuation, between it and pronotal margin a narrow band with simple punctuation present; several rows of ovoid punctures present along pronotal base; pronotum with faint ante-scutellar depression; pronotal hypomeron asetose, in fine scattered punctures; scutellum well visible.</p><p>Elytral epipleura glabrous; marginal epipleural stria fine, complete; marginal elytral stria straight, well impressed and slightly carinate, continued as weakened complete apical elytral stria. Humeral elytral stria weakly impressed on basal fourth, doubled, surface between it and second dorsal elytral stria in longitudinal irregular strioles; inner subhumeral stria present as short median fragment; elytra with thin striae 1-4; striae with weak punctures within, except for first stria which is shorter than the others reaching approximately elytral half apically; fourth dorsal elytral stria basally connected with sutural elytral stria by broad arch; sutural elytral stria well-impressed and <!--PageBreak-->complete, fine punctures within, apically connected with apical elytral stria, between it and elytral suture a row of fine punctures present; elytral humeri and flanks almost impunctate, elytral disc along sutural elytral stria on apical two-fifths with dense, almost confluent punctation, forming longitudinal rugae; weakened punctuation slightly enters elytral intervals, apically punctuation weakens, leaving an impunctate band before extreme elytral apex; rest of elytral disk with large impunctate ‘mirror’, most prominent on 2-4 elytral intervals; this mirror occasionally bears fine scattered punctures, in most cases limited to second elytral interval.</p><p>Propygidium and pygidium densely and coarsely punctate, punctures separated by about half to their own diameter; interspaces with microsculpture.</p><p>Anterior margin of median portion of prosternum (<xref ref-type="fig" rid="F9">Fig. 16</xref>) rounded; marginal prosternal stria present laterally and as short anterior fragment; prosternal process on apical sixth distinctly elevated in respect to the remaining part; surface between carinal prosternal striae slightly convex, with scattered fine punctation, punctures surrounded by microsculpture; carinal prosternal striae well-impressed, parallel on prosternal apophysis, thence divergent anteriorly, terminating in deep and large prosternal foveae; lateral prosternal striae carinate, sub-parallel, apically terminating near the point where carinal prosternal striae enter prosternal foveae.</p><p>Anterior margin of mesoventrite broadly, but shallowly inwardly arcuate; discal marginal mesoventral stria well impressed, carinate; disc of mesoventrite with dense deep large punctures intermingled with much smaller microscopic punctuation; meso-metaventral sutural stria marked as straight row of punctures; intercoxal disc of metaventrite slightly convex with scattered microscopic punctures, becoming coarser and denser along basal margin; lateral metaventral stria well impressed, carinate, almost straight, shortened; lateral disc of metaventrite concave, with regular shallow large setigerous punctures; metepisternum with denser and coarser punctation, punctures almost confluent; fused metepimeron with somewhat sparser punctures; metepisternum + fused metepimeron with metepisternal stria.</p><p>Intercoxal disc of first abdominal ventrite incompletely striate laterally; on basal third with irregular scattered fine punctures separated by several times their own diameter; rest of first visible abdominal ventrite with scattered microscopic punctuation.</p><p>Protibia slightly dilated, outer margin apically with single low tooth topped by tiny denticle, in proximal direction three low triangular teeth topped by short rounded denticle appear, all three approximately of the same size, followed by another low tooth (occasionally bearing two tiny denticles), followed by a single tiny denticle growing out directly from outer margin of protibia; setae of outer row regular, rather short; protarsal groove rather deep; anterior protibial stria very shortened (absent?); setae of intermedian row situated on ridge delimiting proximal margin of protarsal groove; single tarsal denticle present near tarsal insertion; protibial spur short, bent, growing out from apical margin of protibia; apical margin of protibia posteriorly with three tiny denticles almost abutting each other; outer part of posterior surface obscurely variolate, punctate, separated from imbricate median part of posterior surface by vague boundary and row of short sclerotized setae; posterior protibial stria complete, bearing a row <!--PageBreak--><!--PageBreak-->of fine sparse setae along its length, terminating in two tiny inner denticles; inner row of setae double, setae dense and short.</p><p>Mesotibia slender, outer margin with a single row of short denticles situated on low teeth; setae of outer row regular, sparse, about as long as denticles themselves; setae of intermedian row shorter and finer than those of outer row, regular; posterior mesotibial stria almost complete; anterior surface of mesotibia imbricate, with another row of approximately seven shorter denticles than those of outer row; anterior mesotibial stria complete, terminating in single tiny inner anterior denticle; mesotibial spur short; apical margin of mesotibia anteriorly with three short denticles; claws of apical tarsomere slightly bent, shorter than half its length; metatibia slenderer and longer than mesotibia, outer margin with approximately five short denticles situated on even lower teeth than those of mesotibia; apical-most tooth bearing two denticles; setae of outer row distinctly longer than denticles themselves; anterior face of metatibia punctate, with a row of approximately five tiny denticles; claws of apical-most metatarsomere longer than half of its length; metatibia otherwise similar to mesotibia.</p><p>Male genitalia: Eighth sternite (<xref ref-type="fig" rid="F10">Figs 17</xref>–<xref ref-type="fig" rid="F10">18</xref>) longitudinally medially separated, apically with medially-sized velum covered with dense micro-pores and several larger pseudopores medially; eighth tergite inwardly arcuate; eighth tergite and sternite fused laterally (<xref ref-type="fig" rid="F10">Fig. 19</xref>). Ninth tergite (<xref ref-type="fig" rid="F10">Fig. 20</xref>) medially with strong longitudinal sclerotization, apically inwardly slightly arcuate; tenth tergite outwardly arcuate apically, basally slightly inwardly arcuate. Spiculum gastrale (<xref ref-type="fig" rid="F10">Figs 22</xref>–<xref ref-type="fig" rid="F10">23</xref>) basally strongly dilated, outwardly arcuate; apically slightly triangularly dilated, without typical inwardly-turned apical “tails”. Aedeagus (<xref ref-type="fig" rid="F10">Figs 24</xref>–<xref ref-type="fig" rid="F10">25</xref>) sub-parallel, parameres fused approximately on their apical halves, apex of aedeagus blunt. Basal piece of aedeagus rather short, ratio to parameres approximately 1:6; aedeagus curved laterally (<xref ref-type="fig" rid="F10">Fig. 25</xref>).</p></tp:treatment-sec><tp:treatment-sec sec-type="Remarks"><title>Remarks.</title><p>This species is very similar to <italic><tp:taxon-name>Hemisaprinus cyprius</tp:taxon-name></italic>, differing from it chiefly by the presence of a second dorsal elytral stria, absent with <italic><tp:taxon-name>Hemisaprinus cyprius</tp:taxon-name></italic> and aciculate elytral punctuation, as well as shining pronotum (matt in <italic>cyprius</italic>).</p><fig id="F6" position="float" orientation="portrait"><label>Figure 13.</label><caption><p><italic><tp:taxon-name>Hemisaprinus lutshniki</tp:taxon-name></italic> (Reichardt, 1941) paratype, habitus.</p></caption><graphic xmlns:xlink="http://www.w3.org/1999/xlink" xlink:href="zookeys-429-101-g006.jpg" position="float" orientation="portrait" xlink:type="simple"/></fig><fig id="F7" position="float" orientation="portrait"><label>Figure 14.</label><caption><p><italic><tp:taxon-name>Hemisaprinus lutshniki</tp:taxon-name></italic> (Reichardt, 1941) paratype, head, dorsal view.</p></caption><graphic xmlns:xlink="http://www.w3.org/1999/xlink" xlink:href="zookeys-429-101-g007.jpg" position="float" orientation="portrait" xlink:type="simple"/></fig><fig id="F8" position="float" orientation="portrait"><label>Figure 15.</label><caption><p><italic><tp:taxon-name>Hemisaprinus lutshniki</tp:taxon-name></italic> (Reichardt, 1941) paratype, antennal club, ventro-lateral view showing sensory structures of the antenna.</p></caption><graphic xmlns:xlink="http://www.w3.org/1999/xlink" xlink:href="zookeys-429-101-g008.jpg" position="float" orientation="portrait" xlink:type="simple"/></fig><fig id="F9" position="float" orientation="portrait"><label>Figure 16.</label><caption><p><italic><tp:taxon-name>Hemisaprinus lutshniki</tp:taxon-name></italic> (Reichardt, 1941) paratype, prosternum.</p></caption><graphic xmlns:xlink="http://www.w3.org/1999/xlink" xlink:href="zookeys-429-101-g009.jpg" position="float" orientation="portrait" xlink:type="simple"/></fig><fig id="F10" position="float" orientation="portrait"><label>Figures 17–25.</label><caption><p><bold>17</bold> <italic><tp:taxon-name>Hemisaprinus lutshniki</tp:taxon-name></italic> (Reichardt, 1941) paratype, 8<sup>th</sup> sternite and tergite, ventral view <bold>18</bold> ditto, dorsal view <bold>19</bold> ditto, lateral view <bold>20</bold> <italic><tp:taxon-name>Hemisaprinus lutshniki</tp:taxon-name></italic> (Reichardt, 1941) paratype, 9<sup>th</sup> + 10<sup>th</sup> tergites, dorsal view <bold>21</bold> ditto, lateral view <bold>22</bold> <italic><tp:taxon-name>Hemisaprinus lutshniki</tp:taxon-name></italic> (Reichardt, 1941) paratype, spiculum gastrale, ventral view <bold>23</bold> ditto, lateral view <bold>24</bold> <italic><tp:taxon-name>Hemisaprinus lutshniki</tp:taxon-name></italic> (Reichardt, 1941) paratype, aedeagus, dorsal view <bold>25</bold> ditto, lateral view.</p></caption><graphic xmlns:xlink="http://www.w3.org/1999/xlink" xlink:href="zookeys-429-101-g010.jpg" position="float" orientation="portrait" xlink:type="simple"/></fig></tp:treatment-sec><ref-list><ref id="B6"><mixed-citation xmlns:xlink="http://www.w3.org/1999/xlink" xlink:type="simple"><person-group><name name-style="western"><surname>Kryzhanovskij</surname><given-names>OL</given-names></name><name name-style="western"><surname>Reichardt</surname><given-names>AN</given-names></name></person-group> (<year>1976</year>) <source>Zhuki Nadsemeystva Histeroidea (semeystva Sphaeritidae, Histeridae, Synteliidae). [Beetles of the superfamily Histeroidea (families Sphaeritidae, Histeridae, Syntelidae)]. Fauna SSSR, Zhestokrylye, Vyp. 4.</source><publisher-name>Nauka</publisher-name>, <publisher-loc>Leningrad</publisher-loc>, <size units="page">434 pp</size>. [in Russian]</mixed-citation></ref><ref id="B20"><mixed-citation xmlns:xlink="http://www.w3.org/1999/xlink" xlink:type="simple"><person-group><name name-style="western"><surname>Mazur</surname><given-names>S</given-names></name></person-group> (<year>1984</year>) <article-title>A world catalogue of Histeridae.</article-title><source>Polskie Pismo Entomologiczne</source><volume>54</volume>(<issue>3-4</issue>): <fpage>1</fpage>–<lpage>376</lpage>.</mixed-citation></ref><ref id="B21"><mixed-citation xmlns:xlink="http://www.w3.org/1999/xlink" xlink:type="simple"><person-group><name name-style="western"><surname>Mazur</surname><given-names>S</given-names></name></person-group> (<year>1997</year>) <source>A world catalogue of the Histeridae (Coleoptera: Histeridae).</source><publisher-name>Genus</publisher-name>, <publisher-loc>Supplement</publisher-loc>, <size units="page">373 pp</size>.</mixed-citation></ref><ref id="B22"><mixed-citation xmlns:xlink="http://www.w3.org/1999/xlink" xlink:type="simple"><person-group><name name-style="western"><surname>Mazur</surname><given-names>S</given-names></name></person-group> (<year>2004</year>) <source>Family Histeridae. Pp. 68–102. In: Löbl I, Smetana A (Eds) Catalogue of Palaearctic Coleoptera, Vol. 2, Hydrophiloidea-Histeroidea-Staphylinoidea.</source><publisher-name>Apollo Books</publisher-name>, <publisher-loc>Stenstrup</publisher-loc>, <size units="page">942 pp</size>.</mixed-citation></ref><ref id="B23"><mixed-citation xmlns:xlink="http://www.w3.org/1999/xlink" xlink:type="simple"><person-group><name name-style="western"><surname>Mazur</surname><given-names>S</given-names></name></person-group> (<year>2011</year>) <source>A concise catalogue of the Histeridae (Coleoptera).</source><publisher-name>Warsaw University of Life Sciences</publisher-name>, <publisher-loc>SGGW Press, Warsaw</publisher-loc>, <size units="page">332 pp</size>.</mixed-citation></ref></ref-list></tp:taxon-treatment>
