# Supplementary material for: Revision of the genus Hemisaprinus Kryzhanovskij, 1976 (Coleoptera, Histeridae, Saprininae)
Source: Zookeys. 2014 Jul 30;(429):101–30. doi: 10.3897/zookeys.429.7949 (PMC4137301; doi:10.3897/zookeys.429.7949)
Supplement: XML Treatment for Hemisaprinus cyprius [file zookeys.429.7949-treatment4.xml]

<!DOCTYPE tp:taxon-treatment
  PUBLIC "-//TaxonX//DTD Taxonomic Treatment Publishing DTD v0 20100105//EN" "tax-treatment-NSO.dtd">
<tp:taxon-treatment xmlns:tp="http://www.plazi.org/taxpub"><tp:treatment-meta><kwd-group><label>Taxon classification</label><kwd><named-content content-type="kingdom">Animalia</named-content></kwd><kwd><named-content content-type="order">Coleoptera</named-content></kwd><kwd><named-content content-type="family">Histeridae</named-content></kwd></kwd-group><mixed-citation publication-type="journal"><person-group><name><surname>Lackner</surname><given-names>Tomáš</given-names></name></person-group><article-title>Revision of the genus <italic>Hemisaprinus</italic> Kryzhanovskij, 1976 (Coleoptera, Histeridae, Saprininae)</article-title><source>Zookeys</source><day>30</day><month>7</month><year>2014</year><volume>2014</volume><issue>429</issue><fpage>101</fpage><lpage>130</lpage><pub-id pub-id-type="doi">10.3897/zookeys.429.7949</pub-id></mixed-citation></tp:treatment-meta><tp:nomenclature><tp:taxon-name>
                        <tp:taxon-name-part taxon-name-part-type="genus">Hemisaprinus</tp:taxon-name-part>
                        <tp:taxon-name-part taxon-name-part-type="species">cyprius</tp:taxon-name-part>
                    </tp:taxon-name><tp:taxon-authority>(Dahlgren, 1981)</tp:taxon-authority><xref ref-type="fig" rid="F11">Figs 26</xref><xref ref-type="fig" rid="F12">–</xref><xref ref-type="fig" rid="F13">28</xref><tp:nomenclature-citation-list><tp:nomenclature-citation><tp:taxon-name>Saprinus cyprius</tp:taxon-name><comment> Dahlgren, 1981: 112.</comment></tp:nomenclature-citation><tp:nomenclature-citation><tp:taxon-name>Saprinus (Hemisaprinus) cyprius</tp:taxon-name><comment>: <xref ref-type="bibr" rid="B20">Mazur (1984)</xref>: 62; <xref ref-type="bibr" rid="B21">Mazur (1997)</xref>: 231; <xref ref-type="bibr" rid="B22">Mazur (2004)</xref>: 96.</comment></tp:nomenclature-citation><tp:nomenclature-citation><tp:taxon-name>Hemisaprinus cyprius</tp:taxon-name><comment>: <xref ref-type="bibr" rid="B23">Mazur (2011)</xref>: 188.</comment></tp:nomenclature-citation></tp:nomenclature-citation-list></tp:nomenclature><tp:treatment-sec sec-type="distribution"><title>Type locality.</title><p>Cyprus, Kyrenia.
                </p></tp:treatment-sec><tp:treatment-sec sec-type="Type material examined"><title>Type material examined.</title><!--PageBreak--><p><italic><tp:taxon-name>Saprinus cyprius</tp:taxon-name></italic>: Holotype, ♀, side-mounted on triangular mounting point with left antennal club missing, female genitalia extracted, glued to another mounting label below the specimen, with the following labels: “Cypern, Kyrenia / 22/2 - 14/3 [19]62 / Th. Palm leg.” (printed); followed by: “HOLOTYPE / SAPRINUS / CYPRIUS / G. DAHLGREN / 25.1.1981” (written in black ink); followed by: “Zool. Mus. Lund Sweden / Type No. 2280: 1-2 / <tp:taxon-name>Histeridae</tp:taxon-name>” (printed-written); followed by: “<bold>MZLU</bold> / 2013 / 313” (green label, printed) (MZLU). Paratype, female, with following labels: “♀” (printed); followed by: “KYRENIA / CYPERN / 28.2.1962 / T. PALM LEG.” (written in black ink); followed by: “PARATYPE / SAPRINUS / CYPRIUS / G. DAHLGREN / 25.1.1981” (written in black ink); followed by: “Type No. / 2280:2” (printed-written); followed by: “<bold>MZLU</bold> / 2013 / 314” (green label, printed) (MZLU).</p></tp:treatment-sec><tp:treatment-sec sec-type="description"><title>Re-description.</title><p>Body length: PEL: 3.00–3.05 mm; APW: 1.00–1.05 mm; PPW: 2.15–2.25 mm; EL: 1.85–2.10 mm; EW: 2.35–2.50 mm. Body (<xref ref-type="fig" rid="F11">Fig. 26</xref>) roundly oval, convex, elytra widest at humeri; cuticle of elytra castaneous, shining, pronotum <!--PageBreak-->dark, almost black, matt; body ventrally dark brown to almost black; abdominal ventrites (except for first visible) rufescent; legs, mouthparts and antennae rufo-castaneous; antennal club somewhat darker.</p><p>Antennal scape (<xref ref-type="fig" rid="F12">Fig. 27</xref>) slightly thickened, densely punctate, lower margin carinate, with few short setae; club round, pointed apically, without visible articulation, entire surface with dense short sensilla intermingled with sparser longer erect sensilla; sensory structures of antennal club in form of four ovoid sensory areas on ventral side; vesicle(s) not examined.</p><p>Mouthparts: mandibles with rounded outer margin, densely punctate, mandibular apex pointed; sub-apical tooth of left mandible not examined; labrum convex, densely punctate; labral pits deep, each with two well-sclerotized long setae; terminal labial palpomere elongated, about twice as long as pen-ultimate, its width about one-third its length; mentum sub-trapezoid, anterior margin medially with deep notch surrounded with sparse rather long setae, lateral margins with single row of sparse shorter ramose setae; cardo of maxilla with few short setae; stipes triangular, with three short setae; terminal maxillary palpomere elongated, pointed apically, about three times as long as pen-ultimate; its width about one-third its length.</p><!--PageBreak--><p>Clypeus (<xref ref-type="fig" rid="F12">Fig. 27</xref>) flat, gradually sloping down laterally, coarsely and densely punctate, punctures almost confluent; frontal stria largely interrupted medially, for short distance prolonged onto clypeus, supraorbital stria well impressed, carinate; frontal disc (<xref ref-type="fig" rid="F12">Fig. 27</xref>) with coarse and dense punctures similar to those of clypeus, punctures in bottom with microsculpture; eyes convex, well visible from above.</p><!--PageBreak--><p>Pronotal sides (<xref ref-type="fig" rid="F11">Fig. 26</xref>) on basal half moderately narrowing anteriorly, strongly narrowing on apical half; apical angles obtuse; median emargination for head shallow; pronotal depressions absent; marginal pronotal stria complete, somewhat weakened behind head; pronotal disc matt due to very dense microsculpture, laterally with very coarse and dense punctures, separated by less than their own diameter, punctures become finer and sparser medially where they are separated by several times their diameter; several rows of ovoid punctures present along pronotal base; pronotum with ante-scutellar depression; pronotal hypomeron asetose, with fine scattered punctures; scutellum well visible.</p><p>Elytral epipleuron with scattered fine punctures; marginal epipleural stria fine, complete; marginal elytral stria straight, well impressed and slightly carinate, continued as weakened complete apical elytral stria. Humeral elytral stria weakly impressed on basal fourth, doubled, surface mesad from it with irregular longitudinal strioles; inner subhumeral stria present as short median fragment; elytra with thin, impunctate striae 1, 3-4 (stria 2 absent); striae stopping short of elytral half apically; fourth dorsal elytral stria basally connected with sutural elytral stria by broad arch; sutural elytral stria well-impressed and complete, fine punctures within, apically connected with apical elytral stria; elytral humeri and flanks almost impunctate, elytral disc along sutural elytral stria on apical 2/5 with fine regular punctuation, punctures aciculate, separated by about twice their own diameter, interspaces with very dense microsculpture, punctuation enters elytral intervals, reaching its climax along first dorsal elytral stria where it reaches elytral base, toward elytral apex microsculpture as well as punctuation weakens; extreme elytral apex impunctate.</p><p>Propygidium and pygidium densely and coarsely punctate, punctures separated by about half to their own diameter; interspaces with microsculpture.</p><p>Anterior margin of median portion of prosternum (<xref ref-type="fig" rid="F13">Fig. 28</xref>) almost straight; marginal prosternal stria present laterally and as short anterior fragment; prosternal process between carinal prosternal striae slightly convex, surface between carinal prosternal striae with scattered fine punctuation, punctures surrounded by microsculpture; carinal prosternal striae well-impressed, parallel on prosternal apophysis, thence divergent anteriorly, terminating in deep and large prosternal foveae; lateral prosternal striae carinate, sub-parallel, apically terminating near the point where carinal prosternal striae enter prosternal foveae.</p><p>Anterior margin of mesoventrite (<xref ref-type="fig" rid="F13">Fig. 28</xref>) broadly inwardly arcuate; discal marginal mesoventral stria well impressed, carinate; disc of mesoventrite with dense shallow large punctures intermingled with much smaller microscopic punctuation; meso-metaventral sutural stria marked as a straight row of punctures; intercoxal disc of metaventrite slightly convex with scattered microscopic punctures, becoming coarser and denser along basal margin; lateral metaventral stria well impressed, carinate, almost straight, shortened; lateral disc of metaventrite concave, with dense shallow large punctures; metepisternum with even denser and coarser punctation, punctures almost confluent; fused metepimeron with somewhat sparser punctures; metepisternum + fused metepimeron with metepisternal stria, which is almost unrecognizable under coarse punctuation.</p><p>Intercoxal disc of the first abdominal ventrite incompletely striate laterally; on basal third with irregular larger punctures separated by about their own to twice their diameter; rest of first visible abdominal ventrite with scattered microscopic punctuation.</p><!--PageBreak--><p>Protibia slightly dilated, outer margin with four moderately large triangular teeth topped by short rounded denticle, diminishing in size in proximal direction, followed by three tiny denticles growing out directly from outer margin of protibia; setae of outer row regular, rather short; protarsal groove deep; anterior protibial stria shortened on basal half; setae of intermedian row not examined; two tarsal denticles present near tarsal insertion; protibial spur short, bent, growing out from apical margin of protibia; apical margin of protibia posteriorly with four tiny denticles almost abutting each other; outer part of posterior surface obscurely variolate, punctate, separated from glabrous median part of posterior surface by vague boundary and row of short sclerotized setae; posterior protibial stria complete, terminating in several tiny inner denticles; inner row of setae double, setae dense and short.</p><p>Mesotibia slender, outer margin with a single row of short denticles situated on low teeth; setae of outer row regular, sparse, longer than denticles; setae of intermedian row shorter and finer than those of outer row, regular; posterior mesotibial stria not examined; anterior surface of mesotibia glabrous, with another much sparser row of shorter denticles than those of outer row; anterior mesotibial stria complete, terminating in single tiny inner anterior denticle; mesotibial spur short; apical margin of mesotibia anteriorly with three short denticles; claws of apical tarsomere slightly bent, shorter than half its length; metatibia slenderer and longer than mesotibia, in all aspects similar to it, but denticles on outer margin much sparser, situated on even lower teeth than those of mesotibia; apical-most tooth bearing two denticles.</p><p>Male unavailable.</p></tp:treatment-sec><tp:treatment-sec sec-type="Remarks"><title>Remarks.</title><p><xref ref-type="bibr" rid="B4">Dahlgren (1981)</xref> does not mention the absence of the second dorsal elytral stria, which is perhaps the best separating character from the similar species, esp. <italic><tp:taxon-name>Hemisaprinus lutshniki</tp:taxon-name></italic>.</p><fig id="F11" position="float" orientation="portrait"><label>Figure 26.</label><caption><p><italic><tp:taxon-name>Hemisaprinus cyprius</tp:taxon-name></italic> (Dahlgren, 1981) paratype, habitus.</p></caption><graphic xmlns:xlink="http://www.w3.org/1999/xlink" xlink:href="zookeys-429-101-g011.jpg" position="float" orientation="portrait" xlink:type="simple"/></fig><fig id="F12" position="float" orientation="portrait"><label>Figure 27.</label><caption><p><italic><tp:taxon-name>Hemisaprinus cyprius</tp:taxon-name></italic> (Dahlgren, 1981) paratype, head, dorsal view.</p></caption><graphic xmlns:xlink="http://www.w3.org/1999/xlink" xlink:href="zookeys-429-101-g012.jpg" position="float" orientation="portrait" xlink:type="simple"/></fig><fig id="F13" position="float" orientation="portrait"><label>Figure 28.</label><caption><p><italic><tp:taxon-name>Hemisaprinus cyprius</tp:taxon-name></italic> (Dahlgren, 1981) paratype, prosternum + mesoventrite.</p></caption><graphic xmlns:xlink="http://www.w3.org/1999/xlink" xlink:href="zookeys-429-101-g013.jpg" position="float" orientation="portrait" xlink:type="simple"/></fig><sec sec-type="Key to the species of the genus Hemisaprinus"><title>Key to the species of the genus <italic><tp:taxon-name>Hemisaprinus</tp:taxon-name></italic></title><table-wrap content-type="key" position="anchor" orientation="portrait"><table><tbody><tr><td rowspan="1" colspan="1">1(2)</td><td rowspan="1" colspan="1">Almost entirely dark-brown to black species, dorsal cuticle often with slight greenish metallic hue (<xref ref-type="fig" rid="F1">Fig. 1</xref>) carinal prosternal striae stopping short of prosternal foveae, lateral prosternal striae terminate in them (<xref ref-type="fig" rid="F4">Fig. 4</xref>); widely distributed species</td><td rowspan="1" colspan="1"><italic><tp:taxon-name>Hister subvirescens</tp:taxon-name></italic> (Ménétries, 1832)</td></tr><tr><td rowspan="1" colspan="1">2(1)</td><td rowspan="1" colspan="1">Usually bi-colored species: pronotum dark, almost black; elytra at least partly reddish-brown; dorsal cuticle without greenish hue, with slight to prominent bronze metallic tinge (<xref ref-type="fig" rid="F6">Figs 13</xref>, <xref ref-type="fig" rid="F11">26</xref>); carinal prosternal striae terminate in prosternal foveae, lateral prosternal striae terminate near apices of carinal prosternal striae (<xref ref-type="fig" rid="F9">Figs 16</xref>, <xref ref-type="fig" rid="F13">28</xref>).</td></tr><tr><td rowspan="1" colspan="1">3(4)</td><td rowspan="1" colspan="1">Second dorsal elytral stria absent; elytral ‘mirror’ impunctate, with bronze lustre; punctate part of the elytra with dense aciculate punctures and microsculpture; pronotum matt, medially almost impunctate (<xref ref-type="fig" rid="F11">Fig. 26</xref>); species from Cyprus</td><td rowspan="1" colspan="1"><italic><tp:taxon-name>Hemisaprinus cyprius</tp:taxon-name></italic> (Dahlgren, 1981)</td></tr><tr><td rowspan="1" colspan="1">4(3)</td><td rowspan="1" colspan="1">Second dorsal elytral stria present; elytral ‘mirror’ with sparse scattered punctures, with slight bronze lustre; punctures on punctate part of elytra less <!--PageBreak-->dense, not aciculate, microsculpture absent; pronotum wholly punctate (<xref ref-type="fig" rid="F6">Fig. 13</xref>); species from southern Russia, west Siberia and Kazakhstan</td><td rowspan="1" colspan="1"><italic><tp:taxon-name>Hemisaprinus lutshniki</tp:taxon-name></italic> (Reichardt, 1941)</td></tr></tbody></table></table-wrap></sec></tp:treatment-sec><tp:treatment-sec><!--Section generated to contain objects referenced in tp:taxon-treatment.--><fig id="F1" position="float" orientation="portrait"><label>Figure 1.</label><caption><p><italic><tp:taxon-name>Hemisaprinus subvirescens</tp:taxon-name></italic> (Ménétries, 1832) habitus.</p></caption><graphic xmlns:xlink="http://www.w3.org/1999/xlink" xlink:href="zookeys-429-101-g001.jpg" position="float" orientation="portrait" xlink:type="simple"/></fig><fig id="F4" position="float" orientation="portrait"><label>Figure 4.</label><caption><p><italic><tp:taxon-name>Hemisaprinus subvirescens</tp:taxon-name></italic> (Ménétries, 1832) prosternum.</p></caption><graphic xmlns:xlink="http://www.w3.org/1999/xlink" xlink:href="zookeys-429-101-g004.jpg" position="float" orientation="portrait" xlink:type="simple"/></fig><fig id="F6" position="float" orientation="portrait"><label>Figure 13.</label><caption><p><italic><tp:taxon-name>Hemisaprinus lutshniki</tp:taxon-name></italic> (Reichardt, 1941) paratype, habitus.</p></caption><graphic xmlns:xlink="http://www.w3.org/1999/xlink" xlink:href="zookeys-429-101-g006.jpg" position="float" orientation="portrait" xlink:type="simple"/></fig><fig id="F9" position="float" orientation="portrait"><label>Figure 16.</label><caption><p><italic><tp:taxon-name>Hemisaprinus lutshniki</tp:taxon-name></italic> (Reichardt, 1941) paratype, prosternum.</p></caption><graphic xmlns:xlink="http://www.w3.org/1999/xlink" xlink:href="zookeys-429-101-g009.jpg" position="float" orientation="portrait" xlink:type="simple"/></fig></tp:treatment-sec><ref-list><ref id="B20"><mixed-citation xmlns:xlink="http://www.w3.org/1999/xlink" xlink:type="simple"><person-group><name name-style="western"><surname>Mazur</surname><given-names>S</given-names></name></person-group> (<year>1984</year>) <article-title>A world catalogue of Histeridae.</article-title><source>Polskie Pismo Entomologiczne</source><volume>54</volume>(<issue>3-4</issue>): <fpage>1</fpage>–<lpage>376</lpage>.</mixed-citation></ref><ref id="B21"><mixed-citation xmlns:xlink="http://www.w3.org/1999/xlink" xlink:type="simple"><person-group><name name-style="western"><surname>Mazur</surname><given-names>S</given-names></name></person-group> (<year>1997</year>) <source>A world catalogue of the Histeridae (Coleoptera: Histeridae).</source><publisher-name>Genus</publisher-name>, <publisher-loc>Supplement</publisher-loc>, <size units="page">373 pp</size>.</mixed-citation></ref><ref id="B22"><mixed-citation xmlns:xlink="http://www.w3.org/1999/xlink" xlink:type="simple"><person-group><name name-style="western"><surname>Mazur</surname><given-names>S</given-names></name></person-group> (<year>2004</year>) <source>Family Histeridae. Pp. 68–102. In: Löbl I, Smetana A (Eds) Catalogue of Palaearctic Coleoptera, Vol. 2, Hydrophiloidea-Histeroidea-Staphylinoidea.</source><publisher-name>Apollo Books</publisher-name>, <publisher-loc>Stenstrup</publisher-loc>, <size units="page">942 pp</size>.</mixed-citation></ref><ref id="B23"><mixed-citation xmlns:xlink="http://www.w3.org/1999/xlink" xlink:type="simple"><person-group><name name-style="western"><surname>Mazur</surname><given-names>S</given-names></name></person-group> (<year>2011</year>) <source>A concise catalogue of the Histeridae (Coleoptera).</source><publisher-name>Warsaw University of Life Sciences</publisher-name>, <publisher-loc>SGGW Press, Warsaw</publisher-loc>, <size units="page">332 pp</size>.</mixed-citation></ref><ref id="B4"><mixed-citation xmlns:xlink="http://www.w3.org/1999/xlink" xlink:type="simple"><person-group><name name-style="western"><surname>Dahlgren</surname><given-names>G</given-names></name></person-group> (<year>1981</year>) <article-title>Beiträge zur Kenntnis der Unterfamilie Saprininae (Col. Histeridae).</article-title><source>Entomologische Blätter</source><volume>77</volume>: <fpage>109</fpage>–<lpage>115</lpage>.</mixed-citation></ref></ref-list></tp:taxon-treatment>
